# Supplementary material for: Benefits of Outdoor Sports for Society. A Systematic Literature Review and Reflections on Evidence
Source: Int J Environ Res Public Health. 2019 Mar 15;16(6):937. doi: 10.3390/ijerph16060937 (PMC6466442; doi:10.3390/ijerph16060937)
Supplement: Supplementary file 1 [file ijerph-16-00937-s001.zip]

Archive with 3 entries (3 files):
- IJERPH_S1.pdf
- IJERPH_S2.pdf
- IJERPH_S3.pdf
